# Supplementary material for: The Nadir Crater offshore West Africa: A candidate Cretaceous-Paleogene impact structure
Source: Sci Adv. 2022 Aug 17;8(33):eabn3096. doi: 10.1126/sciadv.abn3096 (PMC9385158; doi:10.1126/sciadv.abn3096)
Supplement: Supplementary file 2 — Movies S1 to S5 [file sciadv.abn3096_movies_s1_to_s5.zip]

Archive with 5 entries (5 files):
- sciadv.abn3096_movie_s1.mp4
- sciadv.abn3096_movie_s2.mp4
- sciadv.abn3096_movie_s3.mp4
- sciadv.abn3096_movie_s4.mp4
- sciadv.abn3096_movie_s5.mp4
